# Supplementary material for: Crystal structure of the inter­metallic compound SrCdPt
Source: Acta Crystallogr Sect E Struct Rep Online. 2014 Nov 29;70(Pt 12):590–2. doi: 10.1107/S1600536814025823 (PMC4257373; doi:10.1107/S1600536814025823)
Supplement: Supplementary file 1 [file e-70-00590-sup1.cif]

##############################################################################
#                                                                            #
# This CIF contains the data in a paper accepted for publication in          #
# Acta Crystallographica Section E. It conforms to the requirements of       #
# Notes for Authors for Acta Crystallographica Section E, and has been       #
# peer reviewed under the auspices of the IUCr Commission on Journals.       #
#                                                                            #
# Full details of the Crystallographic Information File format               #
# are given in the paper "The Crystallographic Information File (CIF):       #
# a New Standard Archive File for Crystallography" by S. R. Hall, F. H.      #
# Allen and I. D. Brown [Acta Cryst. (1991), A47, 655-685].                  #
#                                                                            #
# The current version of the core CIF dictionary is obtainable from          #
# ftp://ftp.iucr.org/pub/cif_core.dic.                                       #
#                                                                            #
# Software is freely available for graphical display of the structure(s)     #
# in this CIF. For information consult the CIF software page                 #
# http://www.iucr.org/resources/cif/software.                                #
#                                                                            #
# This file may be used for bona fide research purposes within the           #
# scientific community so long as proper attribution is given to the journal # 
# article from which it was obtained.                                        #
#                                                                            #
##############################################################################
data_I
_audit_creation_method     SHELXL-97
_journal_date_recd_electronic     2014-11-13
_journal_date_accepted     2014-11-26
_journal_name_full     'Acta Crystallographica, Section E'
_journal_year     2014
_journal_volume     70
_journal_issue     12
_journal_page_first     590
_journal_page_last     592
_journal_paper_category     GI
_journal_paper_doi     10.1107/S1600536814025823
_journal_coeditor_code     WM5093
_publ_contact_author_name     'Fakhili Gulo'
_publ_contact_author_address
;
Department of Chemical Education
Sriwijaya University
Inderalaya, Ogan Ilir 30662
South Sumatra
Indonesia
;
_publ_contact_author_email     'fgulo@unsri.ac.id'
_publ_contact_author_fax     '+62711580058'
_publ_contact_author_phone     '+62711580058'
_publ_section_title
;
Crystal structure of the intermetallic compound SrCdPt
;
loop_
    _publ_author_name
    _publ_author_footnote
    _publ_author_address
    'Gulo, Fakhili' .
;
Department of Chemical Education
Sriwijaya University
Inderalaya, Ogan Ilir 30662
South Sumatra
Indonesia
;
    'K\"ohler, J\"urgen' .
;
Max Planck Institut f\"ur Festk\"orperforschung
Heisenbergstrasse 1
70698 Stuttgart
Germany
;
_publ_section_synopsis
;
The title compound crystallizes in the TiNiSi structure type in the space group
<i>Pnma</i>. St atoms are bonded to each other, forming six-membered rings
with chair conformation whilst Pt atoms form zigzag chains of cadmium-centred
tetrahedra, building up the three-dimensional network.
;
_chemical_name_systematic
;
Strontium cadmium platinum
;
_chemical_name_common     ?
_chemical_formula_moiety     'Cd Pt, Sr'
_chemical_formula_sum     'Cd Pt Sr'
_chemical_formula_iupac     'Sr Cd Pt'
_chemical_formula_weight     395.11
_chemical_melting_point     ?
_symmetry_cell_setting     orthorhombic
_symmetry_space_group_name_H-M     'P n m a'
_symmetry_space_group_name_Hall     '-P 2ac 2n'
loop_
    _symmetry_equiv_pos_as_xyz
    'x, y, z'
    '-x+1/2, -y, z+1/2'
    '-x, y+1/2, -z'
    'x+1/2, -y+1/2, -z+1/2'
    '-x, -y, -z'
    'x-1/2, y, -z-1/2'
    'x, -y-1/2, z'
    '-x-1/2, y-1/2, z-1/2'
_cell_length_a     7.5748(15)
_cell_length_b     4.4774(9)
_cell_length_c     8.6383(17)
_cell_angle_alpha     90.00
_cell_angle_beta     90.00
_cell_angle_gamma     90.00
_cell_volume     292.97(10)
_cell_formula_units_Z     4
_cell_measurement_reflns_used     25
_cell_measurement_theta_min     12
_cell_measurement_theta_max     18
_cell_measurement_temperature     298(2)
_exptl_crystal_description     block
_exptl_crystal_colour     brown
_exptl_crystal_size_max     0.05
_exptl_crystal_size_mid     0.04
_exptl_crystal_size_min     0.03
_exptl_crystal_density_diffrn     8.958
_exptl_crystal_density_meas     ?
_exptl_crystal_density_method     'not measured'
_exptl_crystal_F_000     656
_exptl_absorpt_coefficient_mu     72.608
_exptl_absorpt_correction_type     multi-scan
_exptl_absorpt_process_details
;
(<i>SADABS</i>; Bruker, 2001)
;
_exptl_absorpt_correction_T_min     0.043
_exptl_absorpt_correction_T_max     0.113
_exptl_special_details     ?
_diffrn_ambient_temperature     298(2)
_diffrn_radiation_type     MoK\a
_diffrn_radiation_wavelength     0.71073
_diffrn_radiation_source     'fine-focus sealed tube'
_diffrn_radiation_monochromator     graphite
_diffrn_measurement_device_type     'Bruker SMART CCD'
_diffrn_measurement_method     '\w scans'
_diffrn_detector_area_resol_mean     0
_diffrn_reflns_number     2231
_diffrn_reflns_av_R_equivalents     0.0612
_diffrn_reflns_av_sigmaI/netI     0.0456
_diffrn_reflns_theta_min     3.58
_diffrn_reflns_theta_max     28.14
_diffrn_reflns_theta_full     28.14
_diffrn_measured_fraction_theta_max     0.945
_diffrn_measured_fraction_theta_full     0.945
_diffrn_reflns_limit_h_min     -9
_diffrn_reflns_limit_h_max     9
_diffrn_reflns_limit_k_min     -5
_diffrn_reflns_limit_k_max     5
_diffrn_reflns_limit_l_min     -11
_diffrn_reflns_limit_l_max     11
_diffrn_standards_number     0
_diffrn_standards_interval_count     ?
_diffrn_standards_interval_time     ?
_diffrn_standards_decay_%     ?
_refine_special_details
;
Refinement of <i>F</i>^2^ against ALL reflections. The weighted <i>R</i>-factor
<i>wR</i> and goodness of fit <i>S</i> are based on <i>F</i>^2^, conventional
<i>R</i>-factors <i>R</i> are based on <i>F</i>, with <i>F</i> set to zero for
negative <i>F</i>^2^. The threshold expression of <i>F</i>^2^ >
\s(<i>F</i>^2^) is used only for calculating <i>R</i>-factors(gt) <i>etc</i>.
and is not relevant to the choice of reflections for refinement.
<i>R</i>-factors based on <i>F</i>^2^ are statistically about twice as large
as those based on <i>F</i>, and <i>R</i>- factors based on ALL data will be
even larger.
;
_reflns_number_total     381
_reflns_number_gt     338
_reflns_threshold_expression     I>2sigma(I)
_refine_ls_structure_factor_coef     Fsqd
_refine_ls_matrix_type     full
_refine_ls_R_factor_all     0.0367
_refine_ls_R_factor_gt     0.0304
_refine_ls_wR_factor_gt     0.0644
_refine_ls_wR_factor_ref     0.0658
_refine_ls_goodness_of_fit_ref     1.068
_refine_ls_restrained_S_all     1.068
_refine_ls_number_reflns     381
_refine_ls_number_parameters     19
_refine_ls_number_restraints     0
_refine_ls_weighting_scheme     calc
_refine_ls_weighting_details
         'calc w=1/[\s^2^(Fo^2^)+(0.0307P)^2^+0.0000P] where P=(Fo^2^+2Fc^2^)/3'
_atom_sites_solution_primary     direct
_atom_sites_solution_secondary     difmap
_refine_ls_shift/su_max     0.000
_refine_ls_shift/su_mean     0.000
_refine_diff_density_max     2.223
_refine_diff_density_min     -1.872
_refine_ls_extinction_method     none
_refine_ls_extinction_coef     ?
loop_
    _atom_type_symbol
    _atom_type_description
    _atom_type_scat_dispersion_real
    _atom_type_scat_dispersion_imag
    _atom_type_scat_source
    'Sr' 'Sr' -1.5307 3.2498
                         'International Tables Vol C Tables 4.2.6.8 and 6.1.1.4'
    'Cd' 'Cd' -0.8075 1.2024
                         'International Tables Vol C Tables 4.2.6.8 and 6.1.1.4'
    'Pt' 'Pt' -1.7033 8.3905
                         'International Tables Vol C Tables 4.2.6.8 and 6.1.1.4'
_computing_data_collection
;
SMART (Bruker, 2001)
;
_computing_cell_refinement
;
SAINT (Bruker, 2001)
;
_computing_data_reduction
;
SAINT (Bruker, 2001)
;
_computing_structure_solution
;
SHELXS97 (Sheldrick, 2008)
;
_computing_structure_refinement
;
SHELXL97 (Sheldrick, 2008)
;
_computing_molecular_graphics
;
DIAMOND (Brandenburg, 2006)
;
_computing_publication_material
;
SHELXL97 (Sheldrick, 2008)
;
loop_
    _atom_site_type_symbol
    _atom_site_label
    _atom_site_fract_x
    _atom_site_fract_y
    _atom_site_fract_z
    _atom_site_u_iso_or_equiv
    _atom_site_adp_type
    _atom_site_calc_flag
    _atom_site_refinement_flags
    _atom_site_occupancy
    _atom_site_symmetry_multiplicity
    _atom_site_disorder_assembly
    _atom_site_disorder_group
    Pt Pt 0.27016(7) 0.2500 0.37717(7) 0.0150(2) Uani d S 1 2 . .
    Cd Cd 0.14353(12) 0.2500 0.06550(12) 0.0140(3) Uani d S 1 2 . .
    Sr Sr 0.02883(16) 0.2500 0.68094(16) 0.0141(3) Uani d S 1 2 . .
loop_
    _atom_site_aniso_label
    _atom_site_aniso_U_11
    _atom_site_aniso_U_22
    _atom_site_aniso_U_33
    _atom_site_aniso_U_12
    _atom_site_aniso_U_13
    _atom_site_aniso_U_23
    Pt 0.0175(3) 0.0114(3) 0.0160(4) 0.000 0.0005(2) 0.000
    Cd 0.0173(6) 0.0120(5) 0.0127(6) 0.000 0.0013(4) 0.000
    Sr 0.0161(7) 0.0116(6) 0.0147(7) 0.000 0.0006(5) 0.000
_geom_special_details
;
All e.s.d.'s (except the e.s.d. in the dihedral angle between two l.s. planes)
are estimated using the full covariance matrix. The cell e.s.d.'s are taken
into account individually in the estimation of e.s.d.'s in distances, angles
and torsion angles; correlations between e.s.d.'s in cell parameters are only
used when they are defined by crystal symmetry. An approximate (isotropic)
treatment of cell e.s.d.'s is used for estimating e.s.d.'s involving l.s.
planes.
;
loop_
    _geom_bond_atom_site_label_1
    _geom_bond_atom_site_label_2
    _geom_bond_site_symmetry_2
    _geom_bond_distance
    _geom_bond_publ_flag
    Pt Cd 2_565 2.8435(8) ?
    Pt Cd 2 2.8435(8) ?
    Pt Cd . 2.8581(13) ?
    Pt Cd 6_656 2.8713(12) ?
    Pt Sr 2_554 3.1943(11) ?
    Pt Sr 2_564 3.1943(11) ?
    Pt Sr . 3.1980(15) ?
    Pt Sr 5_556 3.2238(10) ?
    Pt Sr 5_566 3.2238(10) ?
    Cd Pt 2_554 2.8435(8) ?
    Cd Pt 2_564 2.8435(8) ?
    Cd Pt 6_556 2.8713(12) ?
    Cd Cd 5 3.3197(15) ?
    Cd Cd 5_565 3.3197(15) ?
    Cd Sr 5_566 3.3932(13) ?
    Cd Sr 5_556 3.3932(13) ?
    Cd Sr 1_554 3.4336(17) ?
    Cd Sr 2_564 3.4879(13) ?
    Cd Sr 2_554 3.4879(13) ?
    Cd Sr 6_656 3.6124(17) ?
    Sr Pt 2_565 3.1943(11) ?
    Sr Pt 2 3.1943(11) ?
    Sr Pt 5_556 3.2238(10) ?
    Sr Pt 5_566 3.2238(10) ?
    Sr Cd 5_566 3.3932(13) ?
    Sr Cd 5_556 3.3932(13) ?
    Sr Cd 1_556 3.4336(17) ?
    Sr Cd 2_565 3.4879(13) ?
    Sr Cd 2 3.4879(13) ?
    Sr Cd 6_556 3.6124(17) ?
    Sr Sr 5_556 3.870(2) ?
loop_
    _geom_angle_atom_site_label_1
    _geom_angle_atom_site_label_2
    _geom_angle_atom_site_label_3
    _geom_angle_site_symmetry_1
    _geom_angle_site_symmetry_3
    _geom_angle
    _geom_angle_publ_flag
    Cd Pt Cd 2_565 2 103.87(4) ?
    Cd Pt Cd 2_565 . 128.03(2) ?
    Cd Pt Cd 2 . 128.03(2) ?
    Cd Pt Cd 2_565 6_656 71.03(3) ?
    Cd Pt Cd 2 6_656 71.03(3) ?
    Cd Pt Cd . 6_656 119.54(3) ?
    Cd Pt Sr 2_565 2_554 138.23(3) ?
    Cd Pt Sr 2 2_554 69.04(3) ?
    Cd Pt Sr . 2_554 70.13(3) ?
    Cd Pt Sr 6_656 2_554 67.79(3) ?
    Cd Pt Sr 2_565 2_564 69.04(3) ?
    Cd Pt Sr 2 2_564 138.23(3) ?
    Cd Pt Sr . 2_564 70.13(3) ?
    Cd Pt Sr 6_656 2_564 67.79(3) ?
    Sr Pt Sr 2_554 2_564 88.99(4) ?
    Cd Pt Sr 2_565 . 70.24(3) ?
    Cd Pt Sr 2 . 70.24(3) ?
    Cd Pt Sr . . 125.53(4) ?
    Cd Pt Sr 6_656 . 114.93(4) ?
    Sr Pt Sr 2_554 . 135.06(2) ?
    Sr Pt Sr 2_564 . 135.06(2) ?
    Cd Pt Sr 2_565 5_556 142.88(3) ?
    Cd Pt Sr 2 5_556 72.78(3) ?
    Cd Pt Sr . 5_556 67.51(3) ?
    Cd Pt Sr 6_656 5_556 135.959(18) ?
    Sr Pt Sr 2_554 5_556 76.441(19) ?
    Sr Pt Sr 2_564 5_556 137.64(2) ?
    Sr Pt Sr . 5_556 74.11(3) ?
    Cd Pt Sr 2_565 5_566 72.78(3) ?
    Cd Pt Sr 2 5_566 142.88(3) ?
    Cd Pt Sr . 5_566 67.51(3) ?
    Cd Pt Sr 6_656 5_566 135.959(18) ?
    Sr Pt Sr 2_554 5_566 137.64(2) ?
    Sr Pt Sr 2_564 5_566 76.441(19) ?
    Sr Pt Sr . 5_566 74.11(3) ?
    Sr Pt Sr 5_556 5_566 87.96(4) ?
    Pt Cd Pt 2_554 2_564 103.87(4) ?
    Pt Cd Pt 2_554 . 117.50(2) ?
    Pt Cd Pt 2_564 . 117.50(2) ?
    Pt Cd Pt 2_554 6_556 108.97(3) ?
    Pt Cd Pt 2_564 6_556 108.97(3) ?
    Pt Cd Pt . 6_556 99.68(3) ?
    Pt Cd Cd 2_554 5 54.88(2) ?
    Pt Cd Cd 2_564 5 119.11(5) ?
    Pt Cd Cd . 5 122.75(4) ?
    Pt Cd Cd 6_556 5 54.10(3) ?
    Pt Cd Cd 2_554 5_565 119.11(5) ?
    Pt Cd Cd 2_564 5_565 54.88(2) ?
    Pt Cd Cd . 5_565 122.75(4) ?
    Pt Cd Cd 6_556 5_565 54.10(3) ?
    Cd Cd Cd 5 5_565 84.81(5) ?
    Pt Cd Sr 2_554 5_566 167.74(3) ?
    Pt Cd Sr 2_564 5_566 86.46(2) ?
    Pt Cd Sr . 5_566 61.38(3) ?
    Pt Cd Sr 6_556 5_566 60.64(3) ?
    Cd Cd Sr 5 5_566 114.39(5) ?
    Cd Cd Sr 5_565 5_566 61.52(3) ?
    Pt Cd Sr 2_554 5_556 86.46(2) ?
    Pt Cd Sr 2_564 5_556 167.74(3) ?
    Pt Cd Sr . 5_556 61.38(3) ?
    Pt Cd Sr 6_556 5_556 60.64(3) ?
    Cd Cd Sr 5 5_556 61.52(3) ?
    Cd Cd Sr 5_565 5_556 114.39(5) ?
    Sr Cd Sr 5_566 5_556 82.56(4) ?
    Pt Cd Sr 2_554 1_554 60.31(2) ?
    Pt Cd Sr 2_564 1_554 60.31(2) ?
    Pt Cd Sr . 1_554 175.05(4) ?
    Pt Cd Sr 6_556 1_554 85.27(3) ?
    Cd Cd Sr 5 1_554 60.30(3) ?
    Cd Cd Sr 5_565 1_554 60.30(3) ?
    Sr Cd Sr 5_566 1_554 121.81(3) ?
    Sr Cd Sr 5_556 1_554 121.81(3) ?
    Pt Cd Sr 2_554 2_564 120.35(4) ?
    Pt Cd Sr 2_564 2_564 59.65(2) ?
    Pt Cd Sr . 2_564 59.46(3) ?
    Pt Cd Sr 6_556 2_564 130.66(3) ?
    Cd Cd Sr 5 2_564 175.11(5) ?
    Cd Cd Sr 5_565 2_564 97.51(2) ?
    Sr Cd Sr 5_566 2_564 70.47(2) ?
    Sr Cd Sr 5_556 2_564 120.84(3) ?
    Sr Cd Sr 1_554 2_564 117.17(3) ?
    Pt Cd Sr 2_554 2_554 59.65(2) ?
    Pt Cd Sr 2_564 2_554 120.35(4) ?
    Pt Cd Sr . 2_554 59.46(3) ?
    Pt Cd Sr 6_556 2_554 130.66(3) ?
    Cd Cd Sr 5 2_554 97.51(2) ?
    Cd Cd Sr 5_565 2_554 175.11(5) ?
    Sr Cd Sr 5_566 2_554 120.84(3) ?
    Sr Cd Sr 5_556 2_554 70.47(2) ?
    Sr Cd Sr 1_554 2_554 117.17(3) ?
    Sr Cd Sr 2_564 2_554 79.86(4) ?
    Pt Cd Sr 2_554 6_656 58.47(2) ?
    Pt Cd Sr 2_564 6_656 58.47(2) ?
    Pt Cd Sr . 6_656 106.50(4) ?
    Pt Cd Sr 6_556 6_656 153.82(4) ?
    Cd Cd Sr 5 6_656 109.17(4) ?
    Cd Cd Sr 5_565 6_656 109.17(4) ?
    Sr Cd Sr 5_566 6_656 133.73(2) ?
    Sr Cd Sr 5_556 6_656 133.73(2) ?
    Sr Cd Sr 1_554 6_656 68.55(3) ?
    Sr Cd Sr 2_564 6_656 66.02(3) ?
    Sr Cd Sr 2_554 6_656 66.02(3) ?
    Pt Sr Pt 2_565 2 88.99(4) ?
    Pt Sr Pt 2_565 . 99.38(3) ?
    Pt Sr Pt 2 . 99.38(3) ?
    Pt Sr Pt 2_565 5_556 154.71(5) ?
    Pt Sr Pt 2 5_556 86.033(18) ?
    Pt Sr Pt . 5_556 105.89(3) ?
    Pt Sr Pt 2_565 5_566 86.033(18) ?
    Pt Sr Pt 2 5_566 154.71(5) ?
    Pt Sr Pt . 5_566 105.89(3) ?
    Pt Sr Pt 5_556 5_566 87.96(4) ?
    Pt Sr Cd 2_565 5_566 51.57(2) ?
    Pt Sr Cd 2 5_566 107.65(4) ?
    Pt Sr Cd . 5_566 138.55(2) ?
    Pt Sr Cd 5_556 5_566 106.76(4) ?
    Pt Sr Cd 5_566 5_566 51.10(2) ?
    Pt Sr Cd 2_565 5_556 107.65(4) ?
    Pt Sr Cd 2 5_556 51.57(2) ?
    Pt Sr Cd . 5_556 138.55(2) ?
    Pt Sr Cd 5_556 5_556 51.10(2) ?
    Pt Sr Cd 5_566 5_556 106.76(4) ?
    Cd Sr Cd 5_566 5_556 82.56(4) ?
    Pt Sr Cd 2_565 1_556 50.65(2) ?
    Pt Sr Cd 2 1_556 50.65(2) ?
    Pt Sr Cd . 1_556 130.48(4) ?
    Pt Sr Cd 5_556 1_556 109.17(3) ?
    Pt Sr Cd 5_566 1_556 109.17(3) ?
    Cd Sr Cd 5_566 1_556 58.19(3) ?
    Cd Sr Cd 5_556 1_556 58.19(3) ?
    Pt Sr Cd 2_565 2_565 50.41(2) ?
    Pt Sr Cd 2 2_565 105.21(4) ?
    Pt Sr Cd . 2_565 50.11(2) ?
    Pt Sr Cd 5_556 2_565 154.30(5) ?
    Pt Sr Cd 5_566 2_565 90.55(2) ?
    Cd Sr Cd 5_566 2_565 92.00(2) ?
    Cd Sr Cd 5_556 2_565 151.86(5) ?
    Cd Sr Cd 1_556 2_565 95.54(3) ?
    Pt Sr Cd 2_565 2 105.21(4) ?
    Pt Sr Cd 2 2 50.41(2) ?
    Pt Sr Cd . 2 50.11(2) ?
    Pt Sr Cd 5_556 2 90.55(2) ?
    Pt Sr Cd 5_566 2 154.30(5) ?
    Cd Sr Cd 5_566 2 151.86(5) ?
    Cd Sr Cd 5_556 2 92.00(2) ?
    Cd Sr Cd 1_556 2 95.54(3) ?
    Cd Sr Cd 2_565 2 79.86(4) ?
    Pt Sr Cd 2_565 6_556 134.25(2) ?
    Pt Sr Cd 2 6_556 134.25(2) ?
    Pt Sr Cd . 6_556 88.75(4) ?
    Pt Sr Cd 5_556 6_556 48.75(2) ?
    Pt Sr Cd 5_566 6_556 48.75(2) ?
    Cd Sr Cd 5_566 6_556 93.99(3) ?
    Cd Sr Cd 5_556 6_556 93.99(3) ?
    Cd Sr Cd 1_556 6_556 140.77(5) ?
    Cd Sr Cd 2_565 6_556 113.98(3) ?
    Cd Sr Cd 2 6_556 113.98(3) ?
    Pt Sr Sr 2_565 5_556 152.61(6) ?
    Pt Sr Sr 2 5_556 94.42(2) ?
    Pt Sr Sr . 5_556 53.25(3) ?
    Pt Sr Sr 5_556 5_556 52.64(2) ?
    Pt Sr Sr 5_566 5_556 101.34(5) ?
    Cd Sr Sr 5_566 5_556 149.28(6) ?
    Cd Sr Sr 5_556 5_556 95.53(3) ?
    Cd Sr Sr 1_556 5_556 144.11(3) ?
    Cd Sr Sr 2_565 5_556 102.75(5) ?
    Cd Sr Sr 2 5_556 58.53(3) ?
    Cd Sr Sr 6_556 5_556 55.44(3) ?
