# Supplementary material for: Crystal structure of the inter­metallic compound SrCdPt
Source: Acta Crystallogr Sect E Struct Rep Online. 2014 Nov 29;70(Pt 12):590–2. doi: 10.1107/S1600536814025823 (PMC4257373; doi:10.1107/S1600536814025823)
Supplement: Supplementary file 2 [file e-70-00590-Isup2.hkl]

# 
# h,k,l, Fc-squared, Fo-squared, sigma(Fo-squared) and status flag 
# 
data_I
_shelx_title ' srptcd in Pnma' 
_shelx_refln_list_code          4 
_shelx_F_calc_maximum      487.42 
_exptl_crystal_F_000       656.00 
_reflns_d_resolution_high  0.7534 
 
loop_ 
 _symmetry_equiv_pos_as_xyz 
 'x, y, z' 
 '-x+1/2, -y, z+1/2' 
 '-x, y+1/2, -z' 
 'x+1/2, -y+1/2, -z+1/2' 
 '-x, -y, -z' 
 'x-1/2, y, -z-1/2' 
 'x, -y-1/2, z' 
 '-x-1/2, y-1/2, z-1/2' 
 
_cell_length_a     7.5748 
_cell_length_b     4.4774 
_cell_length_c     8.6383 
_cell_angle_alpha  90.000 
_cell_angle_beta   90.000 
_cell_angle_gamma  90.000 
 
_shelx_F_squared_multiplier     1.000 
 
loop_ 
 _refln_index_h 
 _refln_index_k 
 _refln_index_l 
 _refln_F_squared_calc 
 _refln_F_squared_meas 
 _refln_F_squared_sigma 
 _refln_observed_status 
   2   0   0    35756.16    34778.49   1319.87 o 
   4   0   0    22879.68    20677.59   1639.67 o 
   6   0   0      915.52      548.45    112.32 o 
   2   1   0    15696.35    17750.83    485.80 o 
   4   1   0    11854.51    11647.71    340.75 o 
   6   1   0    13554.06    13927.69    524.30 o 
   0   2   0   237579.63   254095.86   9388.73 o 
   2   2   0    24595.71    23870.00    658.98 o 
   4   2   0    17584.83    18197.92    568.77 o 
   6   2   0      805.75      701.09     99.50 o 
   8   2   0     9420.15     9667.92    496.04 o 
   2   3   0     6680.69     6958.46    260.07 o 
   4   3   0     7183.96     7856.54    343.20 o 
   6   3   0     8684.41     8399.21    509.16 o 
   2   4   0    11713.38    11328.40    403.40 o 
   4   4   0     9493.64     8868.27    795.58 o 
   6   4   0      532.99      582.16    158.52 o 
   2   5   0     2399.25     1957.37    353.83 o 
   4   5   0     3330.39     3230.32    303.16 o 
   1   0   1     5177.06     5217.89    165.97 o 
   2   0   1      583.49      526.07     37.17 o 
   3   0   1    49284.33    50071.18   1344.27 o 
   4   0   1       45.98      110.88     39.56 o 
   5   0   1     1573.87     1391.85     99.56 o 
   6   0   1    25849.12    27181.82    853.74 o 
   7   0   1      374.35      395.43     88.60 o 
   8   0   1     2037.48     2270.65    216.61 o 
   9   0   1     2896.68     3874.45    497.43 o 
   1   1   1     7647.76     7826.23    169.95 o 
   3   1   1    34176.24    34633.97    660.94 o 
   4   1   1      612.52      547.02     39.96 o 
   5   1   1    49014.92    50778.59   1019.96 o 
   6   1   1     7443.25     7706.92    219.22 o 
   7   1   1     1621.06     1582.50    112.92 o 
   8   1   1     2687.52     3039.21    178.25 o 
   9   1   1       47.19       12.75     79.32 o 
   1   2   1     3144.97     3218.19     85.97 o 
   2   2   1      448.01      438.57     35.24 o 
   4   2   1       19.01       35.57     31.44 o 
   5   2   1     1275.02     1282.63     74.63 o 
   6   2   1    20348.20    21519.09    544.23 o 
   7   2   1      337.80      431.68     75.88 o 
   8   2   1     1705.76     1861.35    166.33 o 
   9   2   1     2441.25     3086.38    554.28 o 
   0   3   1    11125.97    11974.86    361.78 o 
   1   3   1     4669.12     4460.21    125.14 o 
   2   3   1    40850.25    43263.28    917.24 o 
   3   3   1    18830.11    19647.04    441.73 o 
   4   3   1      502.46      540.53     64.43 o 
   5   3   1    29572.35    30340.57    810.44 o 
   6   3   1     4914.91     4824.57    211.11 o 
   7   3   1     1118.76     1276.04    115.57 o 
   8   3   1     1872.53     2076.10    204.44 o 
   1   4   1     1231.87     1147.24     96.13 o 
   2   4   1      263.29      262.57     48.35 o 
   3   4   1    15035.78    15330.06    432.45 o 
   4   4   1        4.91        0.78     56.70 o 
   5   4   1      732.69      697.18    102.61 o 
   6   4   1    11119.78    11920.09    449.45 o 
   7   4   1      229.14      463.80    307.38 o 
   0   5   1     4659.68     4602.57    292.30 o 
   1   5   1     2283.50     2157.54    164.76 o 
   2   5   1    17119.63    16730.44    645.62 o 
   3   5   1     8200.31     8196.23    393.50 o 
   4   5   1      294.50      234.92     85.58 o 
   5   5   1    13689.12    13701.08   1454.21 o 
   0   0   2     1735.70     1818.95    105.23 o 
   1   0   2    26167.18    25301.98    694.35 o 
   2   0   2     9879.87     9953.00    293.80 o 
   3   0   2    89475.06    88630.79   2354.74 o 
   4   0   2    12335.60    12213.81    365.98 o 
   5   0   2    30142.97    29654.97    914.88 o 
   6   0   2      225.81      217.35     72.86 o 
   7   0   2    16948.58    17902.62    607.03 o 
   8   0   2      527.59      438.29    108.34 o 
   9   0   2      741.13      438.50    194.47 o 
   2   1   2     4667.94     4632.78    113.40 o 
   3   1   2    11044.06    11215.56    244.05 o 
   4   1   2     4643.28     4560.29    142.72 o 
   5   1   2    15998.53    15745.39    362.43 o 
   6   1   2     7153.85     6962.45    208.47 o 
   7   1   2     1523.10     1593.95    112.19 o 
   8   1   2       37.21      -50.79     66.88 o 
   9   1   2     5667.64     6341.33    316.98 o 
   0   2   2     1049.88     1373.73    171.79 o 
   1   2   2    18650.65    18803.61    381.77 o 
   2   2   2     6477.00     6739.38    199.96 o 
   4   2   2     8813.11     9043.81    272.31 o 
   5   2   2    23222.96    23325.24    584.83 o 
   6   2   2      170.11      303.23     77.80 o 
   7   2   2    13801.04    14507.31    483.13 o 
   8   2   2      433.09      440.03     99.70 o 
   9   2   2      605.92      435.67    176.32 o 
   1   3   2    16972.67    18005.02    391.06 o 
   2   3   2     2199.08     2210.39     94.13 o 
   3   3   2     6066.65     6010.09    222.39 o 
   4   3   2     2589.11     2370.08    145.26 o 
   5   3   2    10136.26    10503.82    311.80 o 
   6   3   2     4517.91     4220.40    199.40 o 
   7   3   2     1114.11     1309.70    133.85 o 
   8   3   2       29.95      133.93    117.66 o 
   0   4   2      388.02      359.91     89.27 o 
   1   4   2     9519.84     9898.26    309.10 o 
   2   4   2     2814.68     2977.57    139.27 o 
   3   4   2    31034.17    31794.06    819.71 o 
   4   4   2     4177.73     4111.89    178.49 o 
   5   4   2    12341.70    11804.26    410.90 o 
   6   4   2       91.29      169.95     73.43 o 
   7   4   2     7943.06     9316.74    806.28 o 
   1   5   2     6734.41     6608.79    259.82 o 
   2   5   2      845.91      998.50    113.62 o 
   3   5   2     2631.25     2388.07    166.49 o 
   4   5   2     1117.76      760.77    125.53 o 
   5   5   2     4830.36     4726.54    590.38 o 
   2   0   3     9018.27     8593.95    428.25 o 
   3   0   3     9268.58     9014.79    280.76 o 
   4   0   3     1520.56     1462.31    109.21 o 
   5   0   3     1059.06     1038.94    101.86 o 
   6   0   3    14709.68    14445.65    500.85 o 
   7   0   3    11528.03    11641.04    469.45 o 
   8   0   3    16242.64    15721.68    704.75 o 
   9   0   3     4012.13     4769.07    925.49 o 
   1   1   3    47080.94    48790.67    977.29 o 
   2   1   3    27936.09    28297.47    580.63 o 
   3   1   3     4924.77     4311.11    119.16 o 
   4   1   3     2471.25     2142.97     83.55 o 
   5   1   3    13739.23    13135.29    337.15 o 
   6   1   3      545.82      476.41     70.01 o 
   7   1   3       35.37       95.89     61.49 o 
   8   1   3     5662.56     6243.03    276.87 o 
   9   1   3     6356.23     6053.77    389.56 o 
   1   2   3     8760.97     9250.45    222.09 o 
   2   2   3     5849.26     5960.96    165.23 o 
   3   2   3     6830.51     6825.46    199.22 o 
   4   2   3     1239.18     1172.84     77.31 o 
   5   2   3      852.90      735.33     76.47 o 
   6   2   3    11698.62    11697.43    364.17 o 
   7   2   3     9412.44     9541.08    377.23 o 
   8   2   3    13470.90    13990.87    495.36 o 
   1   3   3    25318.61    27258.70    609.96 o 
   2   3   3    15820.38    15953.81    422.05 o 
   3   3   3     3142.12     2999.85    192.46 o 
   4   3   3     1784.95     2018.46    116.08 o 
   5   3   3     8883.85     8819.72    281.29 o 
   6   3   3      414.20      408.44     78.56 o 
   7   3   3       31.12       63.99     79.33 o 
   8   3   3     3959.61     3846.08    844.46 o 
   1   4   3     3752.76     4251.76    197.32 o 
   2   4   3     2383.75     2316.59    151.56 o 
   3   4   3     3473.03     3424.25    167.18 o 
   4   4   3      723.08      586.79    118.21 o 
   5   4   3      491.96      640.84     96.13 o 
   6   4   3     6572.13     6537.09    287.09 o 
   0   5   3    25646.03    27580.31   1131.32 o 
   1   5   3    10881.25    10639.04    413.54 o 
   2   5   3     7027.43     6631.10    301.85 o 
   3   5   3     1530.18     1539.78    210.65 o 
   4   5   3      940.43     1443.10    465.15 o 
   0   0   4    68056.94    71454.87   2694.42 o 
   1   0   4     5655.42     5588.13    212.63 o 
   2   0   4    39886.26    40218.33   1101.58 o 
   3   0   4      218.00      123.27     51.44 o 
   4   0   4    26780.53    25595.15    891.95 o 
   5   0   4    21914.54    20359.90    670.70 o 
   6   0   4     8767.35     8428.41    333.45 o 
   7   0   4     1940.69     1750.45    192.40 o 
   8   0   4     3473.74     3249.59    499.84 o 
   9   0   4      101.44        1.07    276.44 o 
   1   1   4      203.11      198.04     33.44 o 
   2   1   4     1518.07     1391.35     85.49 o 
   3   1   4    30671.40    31593.64    703.20 o 
   4   1   4     7997.75     7488.28    218.77 o 
   5   1   4     2737.58     2486.94    132.04 o 
   6   1   4     8255.17     8015.73    268.68 o 
   7   1   4     1948.41     1907.98    144.83 o 
   8   1   4     9802.39    10159.81    384.67 o 
   0   2   4    49414.18    51289.59   1551.46 o 
   1   2   4     3810.80     3584.86    129.07 o 
   2   2   4    29915.26    29437.31    687.72 o 
   3   2   4      156.17      110.37     42.48 o 
   4   2   4    20944.90    20370.48    502.23 o 
   5   2   4    16979.03    16349.09    421.47 o 
   6   2   4     7154.92     6607.50    257.13 o 
   7   2   4     1579.59     1545.42    138.25 o 
   8   2   4     2909.63     2515.37    189.55 o 
   1   3   4      146.88      113.95     54.42 o 
   2   3   4      935.58      799.53     83.06 o 
   3   3   4    17443.36    18445.86    494.24 o 
   4   3   4     5085.34     5195.55    263.64 o 
   5   3   4     1717.26     1741.34    116.45 o 
   6   3   4     5597.10     6017.19    256.05 o 
   7   3   4     1321.42     1362.42    226.21 o 
   0   4   4    24379.81    25805.02    947.88 o 
   1   4   4     1633.53     1683.55    129.99 o 
   2   4   4    15333.56    16029.36    734.34 o 
   3   4   4       72.73      282.50     88.12 o 
   4   4   4    11391.13    11554.06    369.55 o 
   5   4   4     9048.27     9095.52    346.19 o 
   6   4   4     4174.85     4022.69    279.32 o 
   1   5   4       81.25      181.41     83.33 o 
   2   5   4      442.01      459.59     98.52 o 
   3   5   4     7658.48     8011.54    407.93 o 
   4   5   4     2448.01     2277.15    378.50 o 
   1   0   5    15980.75    16097.26    472.49 o 
   2   0   5    21322.95    21535.48    622.17 o 
   3   0   5     1696.76     1539.22    134.66 o 
   4   0   5     3977.28     3695.58    200.32 o 
   5   0   5     8751.39     8329.91    380.93 o 
   6   0   5     1503.54     1438.82    172.24 o 
   7   0   5      777.10      729.37    139.16 o 
   8   0   5       63.88       -8.86    111.24 o 
   0   1   5      467.30      547.09    143.77 o 
   1   1   5     8908.06     8704.88    245.81 o 
   2   1   5    20436.22    21262.91    456.27 o 
   3   1   5    30963.37    31812.96    701.53 o 
   4   1   5    18540.08    17967.38    484.04 o 
   5   1   5     7216.68     6630.19    236.32 o 
   6   1   5    13496.54    12697.47    377.36 o 
   7   1   5     8658.74     8119.97    282.89 o 
   8   1   5       31.08      188.64     86.01 o 
   1   2   5    11683.62    11601.10    320.95 o 
   2   2   5    15731.64    15627.31    432.19 o 
   3   2   5     1303.76     1294.73     91.27 o 
   4   2   5     3112.23     3051.33    139.11 o 
   5   2   5     7058.29     6524.30    242.87 o 
   6   2   5     1263.95     1272.97    112.03 o 
   7   2   5      663.45      813.22    109.65 o 
   8   2   5       52.24       68.11    153.51 o 
   0   3   5      179.80      116.50     80.34 o 
   1   3   5     5731.99     5246.26    229.15 o 
   2   3   5    12682.16    12744.16    379.74 o 
   3   3   5    19355.17    18642.20    539.38 o 
   4   3   5    11759.53    11289.80    510.25 o 
   5   3   5     4798.36     4808.33    248.11 o 
   6   3   5     9129.17     8985.17    551.08 o 
   7   3   5     5992.26     6096.25    586.31 o 
   1   4   5     5759.42     5245.27    232.64 o 
   2   4   5     7799.52     7661.16    312.56 o 
   3   4   5      693.37      882.78    124.71 o 
   4   4   5     1706.51     1778.30    137.64 o 
   5   4   5     4000.21     3925.05    227.98 o 
   0   5   5       72.33     1046.83    405.82 o 
   1   5   5     2797.38     2524.48    256.14 o 
   2   5   5     5958.14     6479.03    681.86 o 
   0   0   6      963.79     1613.51    155.15 o 
   1   0   6    57566.54    56658.03   1543.54 o 
   2   0   6     8602.08     8442.87    315.99 o 
   3   0   6    11942.12    11907.88    492.02 o 
   4   0   6     8061.09     8063.54    374.50 o 
   5   0   6     7891.05     8167.22    385.76 o 
   6   0   6       67.23       -1.03     98.36 o 
   7   0   6     2062.67     2156.11    226.87 o 
   8   0   6      433.27      610.25    143.65 o 
   1   1   6     3014.62     3016.02    125.94 o 
   2   1   6     2254.75     2308.02    108.78 o 
   3   1   6     1562.93     1618.17     97.07 o 
   4   1   6     3362.28     3655.35    169.59 o 
   5   1   6     5148.48     5217.16    212.19 o 
   6   1   6     6965.79     6532.21    280.38 o 
   7   1   6    14753.36    15044.76    680.12 o 
   8   1   6       54.90       82.51    118.70 o 
   0   2   6      704.72     1240.94    127.39 o 
   1   2   6    44537.62    45104.91   1113.42 o 
   2   2   6     6620.48     6395.29    405.25 o 
   3   2   6     9648.83    10123.42    317.27 o 
   4   2   6     6328.44     6372.29    265.77 o 
   5   2   6     6529.47     6739.31    312.06 o 
   6   2   6       55.62      -20.11     71.85 o 
   7   2   6     1744.62     1607.47    165.16 o 
   1   3   6     1762.68     1777.14    162.85 o 
   2   3   6     1323.39     1303.12    111.96 o 
   3   3   6     1090.63     1059.24    128.02 o 
   4   3   6     2151.21     2084.76    154.59 o 
   5   3   6     3527.54     3175.45    211.96 o 
   6   3   6     4728.73     4204.52    245.52 o 
   0   4   6      350.01      704.37    230.93 o 
   1   4   6    23804.36    22651.60    671.61 o 
   2   4   6     3486.33     3121.77    197.39 o 
   3   4   6     5540.50     5750.89    276.54 o 
   4   4   6     3434.67     3351.19    214.94 o 
   5   4   6     3853.06     4362.24    583.69 o 
   1   5   6      779.33      588.78    488.06 o 
   1   0   7     1252.13     1146.46    114.82 o 
   2   0   7      880.32      810.75    162.62 o 
   3   0   7     1939.72     1700.80    167.36 o 
   4   0   7     9405.28    10679.17    599.36 o 
   5   0   7     3757.93     3528.48    283.76 o 
   6   0   7       34.43      -16.07     88.86 o 
   7   0   7     9532.02     9440.24    505.93 o 
   0   1   7    28009.41    28225.26    914.79 o 
   1   1   7    27342.24    28832.39    699.14 o 
   2   1   7     2468.02     2200.25    125.89 o 
   3   1   7     3244.40     3149.80    209.98 o 
   4   1   7    22078.28    22720.19    658.46 o 
   5   1   7       97.53       75.08     68.90 o 
   6   1   7     2208.08     2110.07    154.09 o 
   7   1   7     1707.50     2060.30    167.12 o 
   1   2   7      950.60      906.77     99.17 o 
   2   2   7      699.44      858.16    103.56 o 
   3   2   7     1499.88     1442.66    118.04 o 
   4   2   7     7655.18     7606.62    317.15 o 
   5   2   7     3099.33     3231.23    294.15 o 
   6   2   7       33.08      -63.70     85.14 o 
   7   2   7     8017.58    11618.54   1353.27 o 
   0   3   7    18357.39    16891.08    848.14 o 
   1   3   7    17602.47    17049.15    575.52 o 
   2   3   7     1711.23     1815.29    160.58 o 
   3   3   7     2248.16     2305.50    152.27 o 
   4   3   7    14930.88    14827.48    606.05 o 
   5   3   7       71.67      119.83    104.58 o 
   6   3   7     1584.90     1841.60    466.90 o 
   1   4   7      498.71      498.16    138.06 o 
   2   4   7      398.62      500.25    172.48 o 
   3   4   7      809.75      534.79    118.41 o 
   4   4   7     4394.75     4483.85    482.97 o 
   0   0   8      160.36      126.26    137.91 o 
   1   0   8       83.58      154.45     98.48 o 
   2   0   8    27840.04    29953.01   1334.05 o 
   3   0   8       55.58      -51.90    118.66 o 
   4   0   8    16573.25    16764.04    770.03 o 
   5   0   8      880.00      993.23    175.29 o 
   6   0   8    15394.29    16470.58   1206.59 o 
   7   0   8       16.52       12.86    226.62 o 
   1   1   8       92.13      114.53     76.80 o 
   2   1   8    15553.57    15339.49    575.67 o 
   3   1   8      978.99      893.30    151.54 o 
   4   1   8     2962.14     3011.76    206.46 o 
   5   1   8        2.42      -36.99     90.10 o 
   6   1   8     3651.85     3773.41    265.02 o 
   7   1   8       29.84       18.75    238.40 o 
   0   2   8      155.82      139.73    124.68 o 
   1   2   8       70.05      110.13     80.48 o 
   2   2   8    22781.09    23220.21   1026.52 o 
   3   2   8       46.19       90.85     85.20 o 
   5   2   8      728.68      412.76    125.15 o 
   6   2   8    12914.07    18335.30   3686.14 o 
   1   3   8       61.07      374.79    225.52 o 
   2   3   8    10366.42    10640.95    515.13 o 
   3   3   8      659.19      504.64    136.66 o 
   4   3   8     2088.06     1986.35    177.85 o 
   5   3   8        1.33     -198.67    293.32 o 
   0   4   8      131.14      770.66    576.99 o 
   1   4   8       42.05      -69.38    429.66 o 
   2   4   8    13211.41    10945.65   1479.71 o 
   1   0   9      157.00      109.22    172.73 o 
   2   0   9     1592.37     1534.24    232.76 o 
   3   0   9     1931.59     2410.27    281.85 o 
   4   0   9     4672.30     6220.99    597.31 o 
   5   0   9     5550.54     6108.06    597.68 o 
   6   0   9       48.83       55.72    236.26 o 
   0   1   9     5854.02     5989.46    425.95 o 
   1   1   9    17921.70    18811.76    633.01 o 
   2   1   9      793.15      748.03    127.61 o 
   3   1   9     5710.74     5894.20    300.80 o 
   4   1   9    11491.56    11815.00    463.76 o 
   5   1   9       73.62       34.54    106.49 o 
   1   2   9      133.41      189.58    100.03 o 
   2   2   9     1313.17     1123.26    141.28 o 
   3   2   9     1573.38     1544.11    227.11 o 
   4   2   9     3889.50     3805.27    260.29 o 
   0   3   9     4069.17     4304.53    380.61 o 
   1   3   9    12407.72    12582.17    499.92 o 
   2   3   9      583.85      619.80    131.57 o 
   3   3   9     4022.76     5120.27   1193.62 o 
   0   0  10       33.91      -45.00    425.11 o 
   1   0  10    23601.00    25283.98   1532.39 o 
   2   0  10       68.79     -157.26    309.57 o 
   3   0  10     2814.05     2649.71    387.70 o 
   4   0  10     2312.99     2500.29    524.22 o 
   1   1  10     3358.35     3146.52    579.38 o 
   2   1  10      926.21     1234.86    212.85 o 
   3   1  10      766.97      695.79    186.30 o 
   4   1  10      817.70     1159.87    428.59 o 
   0   2  10       30.12      206.72    184.38 o 
   1   2  10    19733.44    20312.78   1002.76 o 
   2   2  10       55.50      140.54    152.33 o 
   3   2  10     2397.47     2761.10    310.66 o 
   1   0  11     2647.11     2965.90    513.24 o 
   2   0  11     4642.06     3720.96    622.26 o 
   1   1  11     1570.67     1110.22    935.40 o 
   2   1  11     3051.49     3451.76    556.36 o 
                                                 
